# Supplementary material for: Diverse array of neutralizing antibodies elicited upon Spike Ferritin Nanoparticle vaccination in rhesus macaques
Source: Nat Commun. 2024 Jan 3;15:200. doi: 10.1038/s41467-023-44265-0 (PMC10764318; doi:10.1038/s41467-023-44265-0)
Supplement: Supplementary file 4 — Source Data [file 41467_2023_44265_MOESM4_ESM.xlsx]

## Sheet: Fig. 1d
	NC	S1	S1+S2	HexaPro	RBD	NTD	S2
CoV_5001	1.4	245.7	120.1	172.1	326.6	1.4	1.7
CoV_5002	1.4	0.9	1	1.1	0.9	1.1	1.2
CoV_5003	2.3	0.9	1	0.9	1.1	1.1	1.3
CoV_5004	1.9	290.5	151.4	212.4	321.9	2.3	2.7
CoV_5005	1	251.1	145.2	469.6	370.8	1.2	1.5
CoV_5007	1	20.5	1	276.3	1	334.5	1.1
CoV_5008	1	0.9	1	1.2	1.1	1.1	1.1
CoV_5009	1.1	25.4	85.3	291.3	1	309.4	1.2
CoV_5010	1.3	16.4	95	277.9	1.3	279.8	1.3
CoV_5011	1.3	377.6	232.3	382.9	472.6	1.2	1.3
CoV_5013	1.2	28.5	88.8	271.4	1.3	315.2	1.1
CoV_5014	1.1	1	1.1	1	1	1.2	1
CoV_5015	1	0.9	7.3	224.2	1	1	116
CoV_5016	1.4	1.1	182.9	202.8	1.3	1.2	1434.5
CoV_5017	1	0.9	1	435.3	1.1	1.2	1
CoV_5018	1	1	5.7	221.3	1	1	190.4
CoV_5020	1.2	282.2	174	529.6	413.1	1.3	1.3
CoV_5021	1.3	387.7	244.3	830.7	530.6	1.2	1.8
CoV_5022	1	9.8	1.1	263	0.9	123.2	1.2
CoV_5023	1	0.9	1	1.1	1	1.1	1.1

## Sheet: Fig 1e
S-trimer specific	IC50		RBD	IC50		NTD	IC50		S2	IC50
WRAIR-5003	80		WRAIR-5001	0.0844756		WRAIR-5007	80		WRAIR-5015	80
WRAIR-5017	80		WRAIR-5004	0.0320975		WRAIR-5009	0.524231		WRAIR-5016	80
			WRAIR-5005	0.0154119		WRAIR-5010	1.09869		WRAIR-5018	55.9384
			WRAIR-5011	0.00914495		WRAIR-5013	0.178624
			WRAIR-5020	0.0255693		WRAIR-5022	80
			WRAIR-5021	0.00914495

## Sheet: Fig. 1f
	WRAIR-5001		WRAIR-5004		WRAIR-5005		WRAIR-5011		WRAIR-5020		WRAIR-5021		WRAIR-5009		WRAIR-5010		WRAIR-5013
Concentration (ug/mL)	% neutralization		% neutralization		% neutralization		% neutralization		% neutralization		% neutralization		% neutralization		% neutralization		% neutralization
25	81.42	86.74	84.94	86.43	99.99	99.98	89.18	84.32	99.87	99.95	99.95	99.7	60.93	64.26	75.56	68.62	70.37	67.49
8.33333	79.48	80.22	89.53	88.93	99.97	99.97	80.75	85.75	99.66	99.95	99.77	99.99	65.89	64.71	66.84	66.4	75.79	68.05
2.77778	76.3	80.52	79.15	85.97	99.97	99.97	80.28	77.9	97.83	99.69	99.57	99.99	64.4	62.2	67.35	68.49	69.43	63.25
0.925926	77.3	79.19	84.97	81.94	99.93	99.95	79.5	76.73	99.18	96.61	99.95	100	56.61	72.06	49.56	62.34	65.31	71.63
0.308642	72.25	69.27	84.6	74.42	99.93	99.93	80.26	73.6	86.5	93.17	99.28	99.72	50.95	62.89	58.16	56.34	72.28	66.66
0.102881	77.73	75.03	71.2	77.73	91.84	95.96	70.37	77.46	78.09	82.65	96.4	99.67	45.77	62.59	44.55	48.31	60.77	55.93
0.0342935	58.51	67.26	55.07	65.46	52.8	70.5	58.72	61.21	64.2	60.37	82.94	80.64	42.11	41.29	34.69	47.09	40.55	45.28
0.0114312	49.68	48.5	41.46	36.91	32.72	50.7	49.85	42.63	48.79	46.01	53.06	66.73	26.89	26.38	14.63	34.78	39.78	24.88
0.00381039	40.61	35.05	26.51	42.79	39.47	34.51	19.65	31.2	30.61	32.57	27.52	42.05	33.14	21.18	28.21	41.68	10.84	32.09
0.00127013	26.56	29.87	21.91	39.56	36.01	33.44	26.28	39.17	40.21	26.56	30.14	31.55	25.85	31.62	16.74	34.9	22.67	23.65
0.00042338	32.21	24.82	-3.12	23.27	30.58	20.46	27.68	13.03	26.88	24.71	36.52	26.65	8.28	23.8	10.8	33.38	4.13	29.59
0.00014113	1.4	12.55	5.15	11.44	2.64	-6.04	2.63	10.77	1.85	10	14.61	31.91	7.08	38.39	3.47	3.29	14.8	15.68

## Sheet: Fig. 1g
	WRAIR-5009		WRAIR-5010		WRAIR-5013
Concentration (ug/mL)	% neutralization		% neutralization		% neutralization
25	60.93	64.26	75.56	68.62	70.37	67.49
8.33333	65.89	64.71	66.84	66.4	75.79	68.05
2.77778	64.4	62.2	67.35	68.49	69.43	63.25
0.925926	56.61	72.06	49.56	62.34	65.31	71.63
0.308642	50.95	62.89	58.16	56.34	72.28	66.66
0.102881	45.77	62.59	44.55	48.31	60.77	55.93
0.0342935	42.11	41.29	34.69	47.09	40.55	45.28
0.0114312	26.89	26.38	14.63	34.78	39.78	24.88
0.00381039	33.14	21.18	28.21	41.68	10.84	32.09
0.00127013	25.85	31.62	16.74	34.9	22.67	23.65
0.00042338	8.28	23.8	10.8	33.38	4.13	29.59
0.00014113	7.08	38.39	3.47	3.29	14.8	15.68

## Sheet: Fig. 1h
ID	Dominant antigen	Opsonization	ADCP	Trogocytosis	ADCC
WRAIR-5005	RBD	143486	176.576	83.3	2460
WRAIR-5020	RBD	83250.5	223.999	84.1	2600
WRAIR-5021	RBD	137237	239.376	82.25	2640
WRAIR-5001	RBD	56362	145.088	77.5	2740
WRAIR-5004	RBD	46091.5	119.769	74.75	2800
WRAIR-5011	RBD	47257.5	112.682	78.35	2340
WRAIR-5007	NTD	136382	112.973	84.1	2380
WRAIR-5022	NTD	121640	76.0104	83.35	2120
WRAIR-5009	NTD	23299	42.0415	74.1	2420
WRAIR-5010	NTD	15274	38.3499	73.1	2480
WRAIR-5013	NTD	25109	52.6949	74.55	2160
WRAIR-5015	S2	80120	17.5056	80.35	3160
WRAIR-5016	S2	82692	25.2538	81.25	3240
WRAIR-5018	S2	69668	16.1811	78.35	4240
rhMZ134	negative control	870	6.87748	67.15	2160
CR3022	RBD	17004.5	17.9194	71.2	2380

## Sheet: Fig. 2a
Primary mAb	Second mAb	X1=850sec	X2=1750sec
WRAIR-2025	WRAIR-2025	0.8335	0.842
WRAIR-2025	WRAIR-5007	0.8206	0.95
WRAIR-2025	WRAIR-5009	0.8055	1.73
WRAIR-2025	WRAIR-5010	0.8583	1.768
Buffer	WRAIR-5007	0.0029	0.8405
Buffer	WRAIR-5009	-0.0324	0.8895
Buffer	WRAIR-5010	-0.0204	0.9341
WRAIR-2025	WRAIR-2025	0.9446	0.949
WRAIR-2025	WRAIR-5013	0.9082	1.9605
WRAIR-2025	WRAIR- 5022	0.9163	0.961
Buffer	WRAIR-5013	0.0179	1.1421
Buffer	WRAIR-5022	0.0077	0.8402
WRAIR-2137	WRAIR-2137	1.1666	1.1823
WRAIR-2137	WRAIR-5007	1.1734	1.942
WRAIR-2137	WRAIR-5009	1.109	1.1396
WRAIR-2137	WRAIR-5010	1.2118	1.2374
BUFFER	WRAIR-5007	-0.001	0.9795
BUFFER	WRAIR-5009	-0.0029	1.1267
BUFFER	WRAIR-5010	-0.0045	1.1634
WRAIR-2137	WRAIR-2137	1.0365	1.0381
WRAIR-2137	WRAIR-5013	1.0522	1.111
WRAIR-2137	WRAIR- 5022	1.0521	1.1174
WRAIR-2137	WRAIR-5010	1.066	1.071
Buffer	WRAIR-5013	0.0421	1.4753
Buffer	WRAIR-5009	0.0001	1.2028
Buffer	WRAIR-5010	0.0006	1.1944
WRAIR-2054	WRAIR-2054	1.3193	1.3139
WRAIR-2054	WRAIR-5013	1.2876	2.2008
WRAIR-2054	WRAIR- 5022	1.285	1.303
Buffer	WRAIR-5013	-0.0183	1.3383
Buffer	WRAIR- 5022	-0.0323	0.9664
WRAIR-2054	WRAIR-2054	1.182	1.149
WRAIR-2054	WRAIR-5007	1.0876	1.11
WRAIR-2054	WRAIR- 5009	1.2132	2.0698
WRAIR-2054	WRAIR-5010	1.3051	1.2936
Buffer	WRAIR-5007	0.01823	1.3383
Buffer	WRAIR- 5009	0.03123	0.9664
Buffer	WRAIR-5010	0.04613	0.0355

## Sheet: Fig. 2b
SSG Rmax	SSG R^2	X1=850	X2=1750
WRAIR-2125	WRAIR-2125	4.2936	4.5692
WRAIR-2125	WRAIR-5001	4.1879	6.0312
WRAIR-2125	WRAIR-5004	4.2562	5.9868
WRAIR-2125	WRAIR-5005	3.4961	3.6165
Buffer	WRAIR-5001	-0.0141	3.3973
Buffer	WRAIR-5004	-0.0283	3.4202
Buffer	WRAIR-5005	-0.0237	3.1357
WRAIR-2125	WRAIR-2125	4.4982	4.7596
WRAIR-2125	WRAIR-5011	4.3797	6.2476
WRAIR-2125	WRAIR-5020	4.3582	4.6277
WRAIR-2125	WRAIR-5021	3.7961	4.0682
bUFFER	WRAIR-5011	-0.0028	3.3607
bUFFER	WRAIR-5020	-0.0196	3.9006
BUFFER	WRAIR-5021	-0.0205	4.0542
WRAIR-2063	WRAIR-2063	4.2938	4.5934
WRAIR-2063	WRAIR-5001	4.1593	4.4178
WRAIR-2063	WRAIR-5004	4.1438	4.3285
WRAIR-2063	WRAIR-5005	4.1538	5.9684
BUFFER	WRAIR-5001	-0.0093	3.6657
BUFFER	WRAIR-5004	-0.0305	3.4474
BUFFER	WRAIR-5005	-0.048	3.0533
WRAIR-2063	WRAIR-2063	4.0782	4.4474
WRAIR-2063	WRAIR-5011	4.0365	4.3664
WRAIR-2063	WRAIR-5020	4.0695	6.3608
WRAIR-2063	WRAIR-5021	4.0331	6.4953
Buffer	WRAIR-5011	-0.0219	3.2661
Buffer	WRAIR-5020	-0.0294	4.2086
Buffer	WRAIR-5021	-0.0159	4.0792
WRAIR-2151	WRAIR-2151	3.7453	4.1032
WRAIR-2151	WRAIR-5001	3.8987	5.62
WRAIR-2151	WRAIR-5004	3.7453	5.241
WRAIR-2151	WRAIR-5005	3.8987	5.559
Buffer	WRAIR-5001	-0.0247	3.5872
Buffer	WRAIR-5004	-0.03	3.2494
Buffer	WRAIR-5005	-0.0197	3.1596
WRAIR-2151	WRAIR-2151	3.8328	4.1776
WRAIR-2151	WRAIR-5011	3.612	5.1624
WRAIR-2151	WRAIR-5020	3.7013	5.96
WRAIR-2151	WRAIR-5021	3.6558	5.999
Buffer	WRAIR-5011	-0.0154	3.473
Buffer	WRAIR-5020	-0.0315	4.2175
Buffer	WRAIR-5021	-0.041	4.1088

## Sheet: Fig. 3a
concentration	WRAIR-5020	WRAIR-5021	WRAIR-5011	WRAIR-5001	WRAIR-5004	WRAIR-5005	Positive control	PBS
100	103.63	113.36	22.6832	21.5341	17.2081	102.655	103.926	-0.76283
50	104.056	111.968	27.3668	22.9388	30.8984	102.903	103.005	2.03563
25	101.354	111.282	26.5779	21.1892	25.4502	102.496	100.221	-1.39777
12.5	95.7261	109.517	26.2546	18.7456	27.3634	100.895	98.4105	1.38953
6.25	76.9172	103.345	23.1301	16.0823	23.2205	94.7781	90.1403	-0.01985
3.125	30.3302	75.4836	16.8712	13.8068	12.4628	61.6826	67.5491	-2.53897
1.5625	1.08872	14.8046	4.49298	4.12385	2.21766	14.648	21.751	-1.65503
0.78125	-2.70713	-1.07618	1.99553	1.61309	3.74455	2.68923	-1.03352	2.94933
0.390625	-3.80927	-0.31137	1.73997	-2.02778	-0.45173	3.1059	2.01041	1.54844

## Sheet: Fig. 3b
concentration	WRAIR-5020	WRAIR-5021	WRAIR-5011	WRAIR-5001	WRAIR-5004	WRAIR-5005	Positive control	PBS
100	91.5131	103.593	43.1837	47.0021	40.1603	99.7461	104.48	-6.08943
50	105.368	103.825	44.2467	35.8811	28.1308	100.771	104.94	-10.4817
25	102.412	104.457	41.9247	38.457	38.2409	100.575	103.538	-0.36361
12.5	86.2978	100.166	40.5464	38.8249	22.5349	94.4909	101.707	-5.23041
6.25	54.3971	98.3821	44.3546	42.1473	36.9162	76.9811	97.9234	11.4868
3.125	8.79756	76.4247	31.0177	30.4028	8.20215	39.0324	83.7716	3.89963
1.5625	-3.42216	6.31838	11.3545	4.4942	-6.33333	10.7532	6.49952	3.3302
0.78125	-4.76747	-2.1355	13.2415	8.40076	-1.68622	8.90925	-0.65989	3.44819
0.390625	-3.80927	-0.31137	1.73997	-2.02778	-0.45173	3.1059	2.01041	1.54844

## Sheet: Fig. 3c
	WA-1 SARS-CoV-2 RBD	Eta/Iota SARS-CoV-2 RBD - E484K	Alpha SARS-CoV-2 RBD - N501Y	SARS-CoV-2 RBD - E484K,N501Y	Beta SARS-CoV-2 RBD - K417N,E484K,N501Y	Delta SARS-CoV-2 RBD - L452R,T478K	BA.1 SARS-CoV-2 RBD	BA.2 SARS-CoV-2 RBD	BA.4/5	SARS-CoV-1 RBD
WRAIR-5005	1.87752	1.74579	1.76934	1.76957	1.6198	1.91554	0.0395597	0.0589752	0.010904	-0.0098494
WRAIR-5021	2.30583	1.71776	2.13452	1.7393	1.91386	2.47406	-0.0035882	0.228009	0.0479051	-0.0012516
WRAIR-5020	2.31721	0.443334	2.14191	0.441586	0.271794	1.46654	0.00950525	0.0456415	0.00158526	0.00297699
WRAIR-5001	2.09641	1.9028	1.99445	1.98447	1.96949	2.14784	2.22308	2.20643	2.32136	2.03407
WRAIR-5004	2.01317	1.87798	1.91199	1.97689	1.98351	2.1034	2.12251	2.1306	2.07648	2.10643
WRAIR-5011	1.9168	1.88234	1.94084	1.94226	1.97754	2.2333	2.1724	2.01174	2.00009	1.81591

[truncated: 16 more sheets: Fig. 3d, Fig. 3e, Fig. 3g, Fig. 3h, Fig. 3i, Fig. 4c, Fig. 4f, Fig. 5d, Fig. 6b, Fig. 6c, Supp Fig. 1, Supp. Fig 3, Supp. Fig 4, Supp. Fig 5, Supp. Fig. 6, Table S2]
